# Supplementary material for: Thermodynamic Evaluation of the Interactions between Anticancer Pt(II) Complexes and Model Proteins
Source: Molecules. 2021 Apr 19;26(8):2376. doi: 10.3390/molecules26082376 (PMC8072931; doi:10.3390/molecules26082376)
Supplement: Supplementary file 1 [file molecules-26-02376-s001.zip]

Archive with 1 entries (1 files):
- molecules-1153619-supplementary.pdf
